# Supplementary material for: A Vertebral Segmentation Dataset with Fracture Grading
Source: Radiol Artif Intell. 2020 Jul 29;2(4):e190138. doi: 10.1148/ryai.2020190138 (PMC8082364; doi:10.1148/ryai.2020190138)
Supplement: Appendix E1 (PDF) [file ryai190138_appendixe1.xlsx]

## Sheet: VerSe_dataset
verse_ID	subject_ID	dataset	age_ct	CT_device	Res	BMD	DXA T-value	CT_image_series	N_vertebrae	foreign_material	N_Fx	T1_fx-g	T2_fx-g	T3_fx-g	T4_fx-g	T5_fx-g	T6_fx-g	T7_fx-g	T8_fx-g	T9_fx-g	T10_fx-g	T11_fx-g	T12_fx-g	L1_fx-g	L2_fx-g	L3_fx-g	L4_fx-g	L5_fx-g	L6_fx-g	T1_fx-s	T2_fx-s	T3_fx-s	T4_fx-s	T5_fx-s	T6_fx-s	T7_fx-s	T8_fx-s	T9_fx-s	T10_fx-s	T11_fx-s	T12_fx-s	L1_fx-s	L2_fx-s	L3_fx-s	L4_fx-s	L5_fx-s	L6_fx-s
12	12	test secret	77.4	3	3	61.3	0.2	1 of 1	6	0	2										0	0	0	3	0	1													0	0	0	1	0	2
20	20	test secret	85.8	1	2	0	-2.1	1 of 1	17	0	8	0	0	0	0	1	2	0	3	3	0	3	0	3	2	2	0	0		0	0	0	0	2	1	0	3	3	0	2	0	3	2	2	0	0
29	29	test secret	50.6	2	3	106.6	-1.8	1 of 1	17	0	0	0	0	0	0	0	0	0	0	0	0	0	0	0	0	0	0	0		0	0	0	0	0	0	0	0	0	0	0	0	0	0	0	0	0
32	32	test secret	83.3	4	2	89.6	1	1 of 1	6	1	0												0	0	0	0	0	x													0	0	0	0	0	x
38	38	test secret	54.1	2	3	70.4	-3.7	1 of 1	7	0	1											0	0	0	0	0	2	0												0	0	0	0	0	2	0
40	40	test secret	56.2	4	3	63.4	-1.6	1 of 1	9	1	4									0	0	0	1	3	1	1	0	x										0	0	0	2	3	2	2	0	x
50	50	test secret	51.2	2	3	123.8	-0.5	1 of 1	17	0	0	0	0	0	0	0	0	0	0	0	0	0	0	0	0	0	0	0		0	0	0	0	0	0	0	0	0	0	0	0	0	0	0	0	0
53	53	test secret	86.3	1	2	55.7	1	1 of 1	5	2	1													0	2	0	x	x														0	1	0	x	x
54	54	test secret	85.9	1	2	7	-0.8	1 of 1	5	0	3													0	2	1	0	2														0	3	2	0	2
55	55	test secret	64.4	3	3	120.6	1.9	1 of 1	11	0	0							0	0	0	0	0	0	0	0	0	0	0								0	0	0	0	0	0	0	0	0	0	0
59	59	test secret	61.6	1	2	66.9	-3.4	1 of 1	7	0	3							0	0	2	0	0	2	1												0	0	2	0	0	3	1
66	66	test secret	57.1	1	2	63.2	1.5	1 of 1	5	0	1													1	0	0	0	0														1	0	0	0	0
70	70	test secret	73.4	1	1	92.5	1.2	1 of 1	9	0	3									0	0	1	1	3	0	0	0	0										0	0	2	2	1	0	0	0	0
81	81	test secret	81.3	1	1	7.8	-3.3	1 of 1	4	0	4											1	1	3	1															2	2	3	2
83	83	test secret	62.8	4	2	46.2	-2.1	1 of 1	6	0	2													1	0	0	1	0	0													1	0	0	2	0	0
85	85	test secret	79.2	1	1	40.9	-1.6	1 of 1	5	0	2													1	1	0	0	0														1	1	0	0	0
89	89	test secret	77.9	4	2	63.6	-3.3	1 of 1	7	0	1											0	0	0	0	0	1	0												0	0	0	0	0	2	0
92	92	test secret	71.4	3	1	68.8	-1.5	1 of 1	17	0	3	0	0	0	0	0	0	0	0	0	2	3	1	0	0	0	0	0		0	0	0	0	0	0	0	0	0	1	1	1	0	0	0	0	0
101	101	test secret	52.7	2	1	150.7	1	1 of 1	17	0	0	0	0	0	0	0	0	0	0	0	0	0	0	0	0	0	0	0		0	0	0	0	0	0	0	0	0	0	0	0	0	0	0	0	0
108	108	test secret	51.9	3	1	95.2	-2.5	1 of 1	24	0	0	0	0	0	0	0	0	0	0	0	0	0	0	0	0	0	0	0		0	0	0	0	0	0	0	0	0	0	0	0	0	0	0	0	0
119	119	test secret	81	4	2	60.3	-2.3	1 of 1	13	0	5	0	0	1	1	0	0	1	2	0	0	0	2	0						0	0	2	2	0	0	2	1	0	0	0	3	0
130	130	test secret	55.8	1	1	68.9	-1.5	1 of 1	10	0	4								0	0	2	1	3	0	2	0	0	0									0	0	2	1	3	0	2	0	0	0
131	131	test secret	70.6	4	2	53.2	-0.7	1 of 1	9	0	2										0	0	1	2	0	0	0	0	0										0	0	1	3	0	0	0	0	0
138	138	test secret	58.8	2	1	131.7	1.3	1 of 1	9	0	0									0	0	0	0	0	0	0	0	0										0	0	0	0	0	0	0	0	0
143	143	test secret	84.5	1	1	35.4	-3.1	1 of 1	5	0	1													0	2	0	0	0														0	1	0	0	0
144	144	test secret	75.4	1	1	42	-1.5	1 of 1	9	5	2									0	0	x	x	x	3	2	x	x										0	0	x	x	x	3	3	x	x
147	147	test secret	61.4	1	1	47.8	-1.5	1 of 1	5	0	2													1	0	2	0	0														1	0	1	0	0
149	149	test secret	88.9	1	1	0	-2.9	1 of 1	8	0	5										0	0	3	2	1	2	2	0											0	0	3	2	2	2	2	0
154	154	test secret	56.3	3	1	80.4	-0.3	1 of 1	9	0	0									0	0	0	0	0	0	0	0	0										0	0	0	0	0	0	0	0	0
217	217	test secret	73.39	3	1	75.4	n/a	1 of 1	9	0	0
236	236	test secret	88.16	3	1	122	n/a	1 of 1	24	0	2	0	0	0	1	1	0	0	0	0	0	0	0	0	0	0	0	0		0	0	0	2	2	0	0	0	0	0	0	0	0	0	0	0	0
241	414	test secret	38.44	5	3	155	n/a	1 of 2	9	0	0
247	416	test secret	52.63	4	2	95.7	n/a	1 of 2	8	0	0
250	250	test secret	38.84	4	2	173.5	n/a	1 of 1	9	0	0
260	260	test secret	58.06	4	2	98.7	n/a	1 of 1	16	0	5		1	1	0	0	0	0	0	1	0	1	0	0	1	0	0	0			1	1	0	0	0	0	0	1	0	2	0	0	2	0	0	0
271	271	test secret	49.65	3	1	125.3	n/a	1 of 1	17	0	1	0	0	0	0	0	0	0	0	0	0	0	0	2	0	0	0	0		0	0	0	0	0	0	0	0	0	0	0	0	1	0	0	0	0
273	414	test secret	38.44	5	3	155	n/a	2 of 2	18	0	2	0	0	0	0	0	0	1	1	0	0	0	0	0	0	0	0	0		0	0	0	0	0	0	2	2	0	0	0	0	0	0	0	0	0
277	417	test secret	26.53	4	2	202.9	n/a	1 of 2	16	0	0	0	0	0	0	0	0	0	0	0	0	0	0	0						0	0	0	0	0	0	0	0	0	0	0	0	0
278	417	test secret	26.53	4	2	202.9	n/a	2 of 2	7	0	0											0	0	0	0	0	0	0												0	0	0	0	0	0	0
279	416	test secret	52.63	4	2	95.7	n/a	2 of 2	18	0	3	1	1	1	0	0	0	0	0	0	0	0	0	0	0	0	0	0		2	2	2	0	0	0	0	0	0	0	0	0	0	0	0	0	0
4	4	training	73.9	4	2	42.8	-2.2	1 of 1	9	0	3									2	2	0	0	3	0	0												1	1	0	0	3	0	0
5	5	training	74.2	1	1	34	-3.1	1 of 1	5	0	4													1	1	1	1	0														2	2	2	2	0
6	6	training	78.9	2	3	89.6	-1.8	1 of 1	2	0	0																0	0																	0	0
7	7	training	78	3	3	77.1	-3.4	1 of 1	7	0	2									0	0	0	2	2	0	0												0	0	0	1	2	0	0
8	8	training	59.8	1	2	64.5	-1.7	1 of 1	6	0	1												0	0	2	0	0	0													0	0	1	0	0	0
9	9	training	88.2	1	2	0	-3.4	1 of 1	16	0	8		0	0	0	3	0	1	1	0	0	0	0	1	1	3	2	2			0	0	0	3	0	1	1	0	0	0	0	2	2	2	3	3
14	14	training	72.3	1	2	77.7	3.3	1 of 1	5	0	0													0	0	0	0	0														0	0	0	0	0
15	15	training	77.1	1	2	43.3	-3.7	1 of 1	6	3	0												0	0	0	x	x	x													0	0	0	x	x	x
31	31	training	52.8	1	2	32.2	-4.4	1 of 1	5	0	3													2	0	0	3	2														1	0	0	3	1
33	33	training	56.8	4	2	122	-2.9	1 of 1	18	0	9	0	0	0	0	0	2	2	3	2	1	3	2	1	2	0	0	0		0	0	0	0	0	1	2	2	1	1	1	1	1	2	0	0	0
34	34	training	58.4	4	3	98.2	-3.4	1 of 1	8	0	0										0	0	0	0	0	0	0	0											0	0	0	0	0	0	0	0
36	36	training	61.8	1	2	76.2	-1.4	1 of 1	4	3	1														1	x	x	x															1	x	x	x
43	43	training	82	1	2	56.6	1.4	1 of 1	16	0	1	0	0	0	0	0	0	0	0	0	0	0	2	0	0	0	0	0		0	0	0	0	0	0	0	0	0	0	0	1	0	0	0	0	0
46	46	training	78.6	1	2	56.7	-0.3	1 of 1	5	0	2													0	0	1	1	0														0	0	2	2	0
48	48	training	75.2	1	2	34.2	-2.5	1 of 1	4	0	0														0	0	0	0															0	0	0	0
51	51	training	70	2	1	92.5	-0.1	1 of 1	8	0	0										0	0	0	0	0	0	0	0											0	0	0	0	0	0	0	0
56	56	training	78.3	4	2	6.7	0.4	1 of 1	7	4	2											0	2	x	x	x	2	x												0	2	x	x	x	1	x
60	60	training	80	4	2	45.1	-2.9	1 of 1	6	0	5												0	2	1	2	1	3													0	2	2	2	2	3
61	61	training	70.7	3	3	81.5	1.3	1 of 1	8	0	2										0	0	0	2	2	0	0	0											0	0	0	1	3	0	0	0
63	63	training	56.2	1	1	83.6	-0.8	1 of 1	5	4	0													0	x	x	x	x														0	x	x	x	x
64	64	training	56.8	1	2	98	-0.8	1 of 1	16	0	2	0	0	0	0	0	1	0	0	0	0	0	0	0	2	0	0	0		0	0	0	0	0	1	0	0	0	0	0	0	0	3	0	0	0
65	65	training	77.8	1	2	53.6	-1.6	1 of 1	4	0	0														0	0	0	0															0	0	0	0
68	68	training	74.9	2	3	20.4	-1.2	1 of 1	9	0	2									0	0	0	0	3	3	0	0	0										0	0	0	0	3	1	0	0	0
72	72	training	83.9	1	1	3.2	-3	1 of 1	6	0	1												0	0	1	0	0	0													0	0	2	0	0	0
74	74	training	63.9	3	1	63.2	-1.3	1 of 1	17	0	0	0	0	0	0	0	0	0	0	0	0	0	0	0	0	0	0	0		0	0	0	0	0	0	0	0	0	0	0	0	0	0	0	0	0
75	75	training	56.6	2	1	159	-0.2	1 of 1	7	0	0									0	0	0	0	0	0	0												0	0	0	0	0	0	0
76	76	training	71.6	1	2	54.7	-3	1 of 1	5	0	2													0	0	1	1	0														0	0	2	2	0
82	82	training	52.9	2	1	40.8	-2.7	1 of 1	17	0	9	0	0	1	0	1	0	0	0	0	1	0	3	2	1	1	3	2		0	0	2	0	2	0	0	0	0	2	0	2	2	2	2	2	3
88	88	training	60.8	2	1	138.2	-0.1	1 of 1	9	0	0									0	0	0	0	0	0	0	0	0										0	0	0	0	0	0	0	0	0
91	91	training	77.2	2	1	27.1	-3.2	1 of 1	17	0	5	0	0	0	0	0	0	0	1	0	0	0	1	1	0	1	1	0		0	0	0	0	0	0	0	2	0	0	0	1	1	0	2	2	0
96	96	training	59.9	2	1	176.6	1.4	1 of 1	18	0	0	0	0	0	0	0	0	0	0	0	0	0	0	0	0	0	0	0		0	0	0	0	0	0	0	0	0	0	0	0	0	0	0	0	0
97	97	training	90.2	3	1	96	-2.1	1 of 1	20	0	12	0	1	3	1	1	1	1	1	1	1	0	0	2	1	2	0	0		0	2	3	1	1	1	1	2	1	2	0	0	1	2	2	0	0
100	100	training	66.4	2	1	46.5	-1.4	1 of 1	8	0	0									0	0	0	0	0	0	0	0											0	0	0	0	0	0	0	0
102	102	training	81.2	2	1	72.4	-0.4	1 of 1	5	0	1													0	0	2	0	0														0	0	2	0	0
104	104	training	66.7	1	1	42	-2.1	1 of 1	16	0	4		0	0	0	0	0	0	0	0	0	0	2	0	2	1	2	0			0	0	0	0	0	0	0	0	0	0	1	0	1	2	2	0
105	105	training	74.1	1	1	30.3	-1.7	1 of 1	9	0	3		0	0	0	0	2	3	2	0	0										0	0	0	0	2	3	1	0	0
107	107	training	74.1	3	1	124.5	-0.2	1 of 1	7	0	0												0	0	0	0	0	0													0	0	0	0	0	0
111	111	training	79.7	1	1	24.1	-1.2	1 of 1	7	0	3											0	0	0	2	3	2	0												0	0	0	1	2	2	0
112	112	training	55.8	3	1	128.7	-1	1 of 1	17	0	0	0	0	0	0	0	0	0	0	0	0	0	0	0	0	0	0	0		0	0	0	0	0	0	0	0	0	0	0	0	0	0	0	0	0
113	113	training	61.1	1	1	98.5	0.5	1 of 1	5	0	2														0	0	1	3	0														0	0	2	3	0
122	122	training	80.1	1	1	23.7	-0.5	1 of 1	18	1	7	0	0	0	0	1	2	3	0	0	0	x	0	3	2	1	2	0		0	0	0	0	2	1	1	0	0	0	x	0	2	2	2	1	0
127	127	training	70.9	3	1	30	-2.7	1 of 1	17	0	1	0	0	0	0	0	0	0	0	0	0	2	0	0	0	0	0	0		0	0	0	0	0	0	0	0	0	0	1	0	0	0	0	0	0
133	133	training	67	3	1	33.2	-3.6	1 of 1	9	0	1									0	0	1	0	0	0	0	0	0										0	0	1	0	0	0	0	0	0
134	134	training	67.1	1	1	121.7	1	1 of 1	6	0	0												0	0	0	0	0	0													0	0	0	0	0	0
135	135	training	70.2	2	1	8.6	-2.6	1 of 1	18	0	4	0	0	1	0	1	0	0	0	0	0	0	0	0	0	2	0	2		0	0	2	0	1	0	0	0	0	0	0	0	0	0	2	0	3
137	137	training	71.7	1	1	34.5	-4	1 of 1	6	1	1												0	0	0	0	x	3													0	0	0	0	x	3
139	139	training	78.7	4	2	75.4	-1.4	1 of 1	5	0	1													0	0	0	0	2														0	0	0	0	2
141	141	training	62.6	4	2	112.6	-1.6	1 of 1	18	0	1	0	0	0	0	0	0	0	0	0	0	2	0	0	0	0	0	0		0	0	0	0	0	0	0	0	0	0	2	0	0	0	0	0	0
145	145	training	60.7	2	1	79.7	-0.9	1 of 1	17	0	2	1	0	0	0	0	0	1	0	0	0	0	0	0	0	0	0	0		2	0	0	0	0	0	1	0	0	0	0	0	0	0	0	0	0
146	146	training	70.2	1	1	46.9	-1.7	1 of 1	3	1	0															0	0	x																0	0	x
151	151	training	59.5	2	1	77.4	-4.4	1 of 1	17	0	1		0	0	0	0	0	0	0	0	0	0	2	0	0	0	0	0			0	0	0	0	0	0	0	0	0	0	1	0	0	0	0	0
152	152	training	74.2	1	1	1.7	-3.8	1 of 1	6	0	5												1	2	1	1	1	0													2	2	2	2	1	0
201	401	training	58.61	1	1	43.5	n/a	1 of 2	9	0	0	0	0																	0	0
202	402	training	35.18	4	2	177.6	n/a	1 of 2	8	0	0	0																		0
207	207	training	90.56	1	2.5	6.2	n/a	1 of 1	8	0	0	0																		0
208	403	training	53.63	5	2	151.4	n/a	1 of 2	9	0	0	0	0																	0	0
212	405	training	41.72	4	2	105.8	n/a	1 of 3	9	0	0	0	0																	0	0
214	406	training	40.69	4	2	220	n/a	1 of 2	9	0	0	0	0																	0	0
215	407	training	18.89	4	2	220	n/a	1 of 2	7	0	0
223	408	training	73.99	2	1	26.8	n/a	1 of 2	8	0	0	0																		0
226	409	training	86.99	3	1	0	n/a	1 of 2	9	0	0	0	0																	0	0
227	410	training	64	2	1	99.5	n/a	1 of 2	8	0	0	0																		0
232	411	training	61.43	3	1	75.4	n/a	1 of 2	8	0	0	0																		0
239	413	training	23.04	2	1	155.9	n/a	1 of 2	11	0	0	0	0	0	0															0	0	0	0
243	415	training	34.84	4	2	202.9	n/a	1 of 2	8	0	0	0																		0
251	402	training	35.18	4	2	177.6	n/a	2 of 2	19	0	0	0	0	0	0	0	0	0	0	0	0	0	0	0	0	0	0	0		0	0	0	0	0	0	0	0	0	0	0	0	0	0	0	0	0
253	401	training	58.61	1	1	43.5	n/a	2 of 2	15	0	2	0	0	0	0	0	0	0	0	0	0	1	1	0	0	0	0	0		0	0	0	0	0	0	0	0	0	0	1	1	0	0	0	0	0
254	254	training	27.44	4	2	238.2	n/a	1 of 1	18	0	0	0	0	0	0	0	0	0	0	0	0	0	0	0	0	0	0	0		0	0	0	0	0	0	0	0	0	0	0	0	0	0	0	0	0
255	403	training	53.63	5	2	151.4	n/a	2 of 2	19	0	4	0	0	0	0	0	1	1	1	1	0	0	0	0	0	0	0	0	0	0	0	0	0	0	1	1	1	1	0	0	0	0	0	0	0	0	0
257	257	training	46.56	4	2	190.7	n/a	1 of 1	8	0	0										0	0	0	0	0	0	0	0											0	0	0	0	0	0	0	0
258	405	training	41.72	4	2	105.8	n/a	2 of 3	14	0	0	0	0	0	0	0	0	0	0	0	0	0	0							0	0	0	0	0	0	0	0	0	0	0	0
259	405	training	41.72	4	2	105.8	n/a	3 of 3	5	0	2													1	2	0	0	0														1	1	0	0	0
261	406	training	40.69	4	2	220	n/a	2 of 2	18	0	0	0	0	0	0	0	0	0	0	0	0	0	0	0	0	0	0	0	0	0	0	0	0	0	0	0	0	0	0	0	0	0	0	0	0	0	0
262	407	training	18.89	4	2	220	n/a	2 of 2	20	0	0	0	0	0	0	0	0	0	0	0	0	0	0	0	0	0	0	0		0	0	0	0	0	0	0	0	0	0	0	0	0	0	0	0	0
265	408	training	73.99	2	1	26.8	n/a	2 of 2	18	0	4	0	0	0	0	0	0	0	0	0	0	0	2	3	1	0	2	0		0	0	0	0	0	0	0	0	0	0	0	1	3	2	0	2	0
266	409	training	86.99	3	1	0	n/a	2 of 2	17	0	6	0	0	0	0	0	0	0	0	0	0	0	2	2	3	3	3	1		0	0	0	0	0	0	0	0	0	0	0	1	1	2	2	3	2
267	410	training	64	2	1	99.5	n/a	2 of 2	17	0	3	0	0	0	0	0	0	0	0	0	0	0	1	1	2	0	0	0		0	0	0	0	0	0	0	0	0	0	0	1	1	1	0	0	0
270	411	training	61.43	3	1	75.4	n/a	2 of 2	18	0	0	0	0	0	0	0	0	0	0	0	0	0	0	0	0	0	0	0		0	0	0	0	0	0	0	0	0	0	0	0	0	0	0	0	0
272	413	training	23.04	2	1	155.9	n/a	2 of 2	17	0	0	0	0	0	0	0	0	0	0	0	0	0	0	0	0	0	0	0		0	0	0	0	0	0	0	0	0	0	0	0	0	0	0	0	0
275	415	training	34.84	4	2	202.9	n/a	2 of 2	19	0	1	0	0	0	0	0	0	0	0	0	0	0	0	0	1	0	0	0		0	0	0	0	0	0	0	0	0	0	0	0	0	1	0	0	0
10	10	validation public	78.4	1	1	37.3	-1.9	1 of 1	5	0	1													3	0	0	0	0														1	0	0	0	0
11	11	validation public	70.9	1	2	40.8	-3.7	1 of 1	12	0	5	1	0	1	0	0	3	1	3	0	0	0	0							2	0	2	0	0	1	1	1	0	0	0	0
13	13	validation public	60.4	2	3	64.1	1.9	1 of 1	16	0	5	0	0	0	0	0	0	0	0	0	0	0	0	3	2	1	1	1		0	0	0	0	0	0	0	0	0	0	0	0	1	2	2	2	2
16	16	validation public	65.1	2	3	155.8	1.3	1 of 1	17	0	1	0	0	0	0	0	0	1	0	0	0	0	0	0	0	0	0	0		0	0	0	0	0	0	1	0	0	0	0	0	0	0	0	0	0
18	18	validation public	65.6	3	3	146.1	-1.5	1 of 1	16	0	0	0	0	0	0	0	0	0	0	0	0	0	0	0	0	0	0			0	0	0	0	0	0	0	0	0	0	0	0	0	0	0	0
22	22	validation public	69.7	1	1	28	-2.7	1 of 1	5	0	2													0	0	3	2	0														0	0	3	3	0
23	23	validation public	74.4	1	2	63	1.2	1 of 1	8	0	2											0	0	1	0	0	0	1	0											0	0	1	0	0	0	2	0
24	24	validation public	75.9	1	2	57.3	-5.5	1 of 1	10	0	2								0	0	0	0	1	3	0	0	0	0									0	0	0	0	2	1	0	0	0	0
26	26	validation public	89.3	1	1	14.7	-2.3	1 of 1	11	0	5							0	1	0	0	0	3	1	0	0	2	2								0	1	0	0	0	3	1	0	0	2	3
30	30	validation public	73.3	1	2	9.6	-3.7	1 of 1	5	0	3													2	1	1	0	0														2	2	2	0	0
41	41	validation public	60.5	3	3	120.1	3.3	1 of 1	18	0	0	0	0	0	0	0	0	0	0	0	0	0	0	0	0	0	0	0		0	0	0	0	0	0	0	0	0	0	0	0	0	0	0	0	0
47	47	validation public	80.4	4	2	34.5	-2.3	1 of 1	17	0	2	0	0	0	0	0	0	3	0	0	0	1	0	0	0	0	0	0		0	0	0	0	0	0	3	0	0	0	1	0	0	0	0	0	0
58	58	validation public	79.3	3	2	109.7	-1.9	1 of 1	6	0	0												0	0	0	0	0	0													0	0	0	0	0	0
67	67	validation public	60.6	4	3	66.1	-2	1 of 1	10	0	0								0	0	0	0	0	0	0	0	0	0									0	0	0	0	0	0	0	0	0	0
71	71	validation public	57.2	3	1	97.1	-2.7	1 of 1	5	0	0													0	0	0	0	0														0	0	0	0	0
73	73	validation public	75.5	1	1	71.7	0.6	1 of 1	5	0	0													0	0	0	0	0														0	0	0	0	0
78	78	validation public	80.3	1	1	17.6	-1.6	1 of 1	6	0	1												0	3	0	0	0	0													0	3	0	0	0	0
80	80	validation public	76.9	1	1	16.3	-2.9	1 of 1	15	0	9			1	2	0	0	1	1	2	0	0	0	2	1	0	2	1				2	2	0	0	1	1	1	0	0	0	2	2	0	2	2
90	400	validation public	60.9	1	1	25.6	-4.1	1 of 2	8	0	0
93	93	validation public	75	3	1	38.9	-4.4	1 of 1	9	4	2									0	0	x	x	3	x	x	2	0										0	0	x	x	3	x	x	2	0
95	95	validation public	67.1	4	2	62.7	-2.7	1 of 1	17	0	3	0	0	0	2	0	0	0	0	0	0	0	0	0	0	1	2	0		0	0	0	1	0	0	0	0	0	0	0	0	0	0	2	3	0
116	116	validation public	66.3	3	1	127.8	-0.8	1 of 1	1	0	0																	0																		0
124	124	validation public	73.4	1	1	32.2	-2.1	1 of 1	5	0	5													1	2	2	2	1														2	2	2	2	2
125	125	validation public	84.8	2	1	35.4	-3.4	1 of 1	12	0	7	0	0	1	0	0	3	0	0	1	1	1	2	2						0	0	2	0	0	3	0	0	2	2	1	1	1
150	150	validation public	76.3	1	1	63	-1.2	1 of 1	6	1	2									0	0	1	x	3	0													0	0	2	x	3	0
153	153	validation public	75.4	4	2	54.7	-1.8	1 of 1	9	0	8									1	2	2	1	3	1	1	2	0										2	2	2	2	1	2	2	2	0
155	400	validation public	60.9	1	1	25.6	-4.1	2 of 2	15	0	5		0	0	0	0	0	3	0	3	0	0	0	2	2	3	0	0			0	0	0	0	0	1	0	1	0	0	0	2	1	2	0	0
205	205	validation public	52.92	4	2	142.2	n/a	1 of 1	7	0	0
209	404	validation public	59.07	4	2	138.2	n/a	1 of 2	9	0	0	0	0																	0	0
221	221	validation public	76.47	3	1	60.5	n/a	1 of 1	9	0	0	0	0																	0	0
225	225	validation public	59.9	3	1	63	n/a	1 of 1	9	0	0	0	0																	0	0
230	230	validation public	78.95	3	1	28.1	n/a	1 of 1	9	0	0	0	0																	0	0
235	412	validation public	46.45	2	1	118.3	n/a	1 of 2	9	0	0	0	0																	0	0
242	242	validation public	68.59	5	2	24.8	n/a	1 of 1	8	0	0	0																		0
252	252	validation public	36.13	4	2	229.1	n/a	1 of 1	17	0	0	0	0	0	0	0	0	0	0	0	0	0	0	0	0	0	0	0		0	0	0	0	0	0	0	0	0	0	0	0	0	0	0	0	0
256	404	validation public	59.07	4	2	138.2	n/a	2 of 2	18	0	0	0	0	0	0	0	0	0	0	0	0	0	0	0	0	0	0	0		0	0	0	0	0	0	0	0	0	0	0	0	0	0	0	0	0
264	264	validation public	29.34	3	1	142.8	n/a	1 of 1	17	0	1	0	0	0	0	0	0	0	0	0	0	0	0	3	0	0	0	0		0	0	0	0	0	0	0	0	0	0	0	0	1	0	0	0	0
269	269	validation public	41.28	2	1	96.1	n/a	1 of 1	16	0	4		0	0	0	0	0	0	0	1	1	0	0	0	0	1	1	0			0	0	0	0	0	0	0	2	2	0	0	0	0	2	2	0
276	276	validation public	74.27	5	2	109.2	n/a	1 of 1	18	0	1	0	0	0	0	0	0	0	0	0	0	0	1	0	0	0	0	0		0	0	0	0	0	0	0	0	0	0	0	1	0	0	0	0	0
290	412	validation public	46.45	2	1	118.3	n/a	2 of 2	19	0	6	0	0	0	0	0	0	0	1	1	0	0	2	1	2	1	0	0		0	0	0	0	0	0	0	2	1	0	0	1	1	1	2	0	0

## Sheet: info
verse_ID	ID per image series
subject_ID	ID per subject
dataset	Tr = training dataset; pubT = public test dataset; docT = private test dataset for docker evaluation
age_ct	Patient age when CT was performed
CT_device	Type of MDCT: 1=Philips Brilliance 64; 2=Philips iCT; 3=Philips IQon; 4=Siemens Somatom Definition AS+; 5=Siemens Somatom Definition AS;
Res	Maximum voxel size (i.e. sagittal resolution)
BMD	Bone mineral density at the lumbar spine, calibrated and CE-corrected
DXA T-value	Dual-energy X-ray absorptiometry T-value of the lumbar spine and/or hip; if measurements at both regions were performed, the lower value was taken
CT_image_series	Number of image series belonging to the same patient
N_vertebrae	Number of vertebrae completely enclosed
foreign_material	1 = foreign material present within at least one vertebra
N_Fx	Number of osteoporotic fractures present
C1-L6	Vertebral levels
fx_g	fracture grade according to Genant classification: 0=no fracture present; 1= mild (20-25%); 2= moderate (25-40%); 3= severe (>40%); x= foreign material
fx_s	fracture shape/type: 0=no fracture present; 1 = wedge; 2= biconcave; 3= crush (posterior); x= foreign material
